# Supplementary material for: A new langbeinite-type phosphate: K2AlSn(PO4)3
Source: Acta Crystallogr Sect E Struct Rep Online. 2011 Sep 20;67(Pt 10):i56. doi: 10.1107/S1600536811037263 (PMC3201338; doi:10.1107/S1600536811037263)
Supplement: Supplementary file 1 [file e-67-00i56-sup1.cif]

##############################################################################
#                                                                            #
# This CIF contains the data in a paper accepted for publication in          #
# Acta Crystallographica Section E. It conforms to the requirements of       #
# Notes for Authors for Acta Crystallographica Section E, and has been       #
# peer reviewed under the auspices of the IUCr Commission on Journals.       #
#                                                                            #
# Full details of the Crystallographic Information File format               #
# are given in the paper "The Crystallographic Information File (CIF):       #
# a New Standard Archive File for Crystallography" by S. R. Hall, F. H.      #
# Allen and I. D. Brown [Acta Cryst. (1991), A47, 655-685].                  #
#                                                                            #
# The current version of the core CIF dictionary is obtainable from          #
# ftp://ftp.iucr.org/pub/cif_core.dic.                                       #
#                                                                            #
# Software is freely available for graphical display of the structure(s)     #
# in this CIF. For information consult the CIF software page                 #
# http://www.iucr.org/resources/cif/software.                                #
#                                                                            #
# This file may be used for bona fide research purposes within the           #
# scientific community so long as proper attribution is given to the journal # 
# article from which it was obtained.                                        #
#                                                                            #
##############################################################################
data_I
_audit_creation_method     SHELXL-97
_chemical_name_systematic
;
Dipotassium aluminium tin(IV) tris[phosphate(V)]
;
_chemical_name_common     ?
_chemical_formula_moiety     ?
_chemical_formula_sum     'Al K2 O12 P3 Sn'
_chemical_formula_iupac     'K2 Al Sn (P O4)3'
_chemical_formula_weight     508.78
_chemical_melting_point     ?
_symmetry_cell_setting     cubic
_symmetry_space_group_name_H-M     'P 21 3'
_symmetry_space_group_name_Hall     'P 2ac 2ab 3'
loop_
    _symmetry_equiv_pos_as_xyz
    'x, y, z'
    'z, x, y'
    'y, z, x'
    '-y+1/2, -z, x+1/2'
    'z+1/2, -x+1/2, -y'
    '-y, z+1/2, -x+1/2'
    '-z+1/2, -x, y+1/2'
    '-z, x+1/2, -y+1/2'
    'y+1/2, -z+1/2, -x'
    '-x+1/2, -y, z+1/2'
    'x+1/2, -y+1/2, -z'
    '-x, y+1/2, -z+1/2'
_cell_length_a     9.7980(8)
_cell_length_b     9.7980(8)
_cell_length_c     9.7980(8)
_cell_angle_alpha     90.00
_cell_angle_beta     90.00
_cell_angle_gamma     90.00
_cell_volume     940.62(13)
_cell_formula_units_Z     4
_cell_measurement_reflns_used     2030
_cell_measurement_theta_min     3.60
_cell_measurement_theta_max     28.49
_cell_measurement_temperature     296(2)
_exptl_crystal_description     prism
_exptl_crystal_colour     colourless
_exptl_crystal_size_max     0.15
_exptl_crystal_size_mid     0.05
_exptl_crystal_size_min     0.05
_exptl_crystal_density_diffrn     3.593
_exptl_crystal_density_meas     ?
_exptl_crystal_density_method     'not measured'
_exptl_crystal_F_000     968
_exptl_absorpt_coefficient_mu     4.278
_exptl_absorpt_correction_type     multi-scan
_exptl_absorpt_process_details     '(SADABS; Sheldrick, 1996)'
_exptl_absorpt_correction_T_min     0.5663
_exptl_absorpt_correction_T_max     0.8146
_exptl_special_details     ?
_diffrn_ambient_temperature     296(2)
_diffrn_radiation_type     MoK\a
_diffrn_radiation_wavelength     0.71073
_diffrn_radiation_source     'fine-focus sealed tube'
_diffrn_radiation_monochromator     graphite
_diffrn_measurement_device_type     'Bruker SMART APEXII CCD area-detector'
_diffrn_measurement_method     \w
_diffrn_detector_area_resol_mean     83.33
_diffrn_reflns_number     6146
_diffrn_reflns_av_R_equivalents     0.0647
_diffrn_reflns_av_sigmaI/netI     0.0404
_diffrn_reflns_theta_min     2.94
_diffrn_reflns_theta_max     28.49
_diffrn_reflns_theta_full     28.49
_diffrn_measured_fraction_theta_max     1.000
_diffrn_measured_fraction_theta_full     1.000
_diffrn_reflns_limit_h_min     -13
_diffrn_reflns_limit_h_max     6
_diffrn_reflns_limit_k_min     -12
_diffrn_reflns_limit_k_max     12
_diffrn_reflns_limit_l_min     -12
_diffrn_reflns_limit_l_max     10
_refine_special_details
;
Refinement of <i>F</i>^2^ against ALL reflections. The weighted <i>R</i>-factor
<i>wR</i> and goodness of fit <i>S</i> are based on <i>F</i>^2^, conventional
<i>R</i>-factors <i>R</i> are based on <i>F</i>, with <i>F</i> set to zero for
negative <i>F</i>^2^. The threshold expression of <i>F</i>^2^ >
\s(<i>F</i>^2^) is used only for calculating <i>R</i>-factors(gt) <i>etc</i>.
and is not relevant to the choice of reflections for refinement.
<i>R</i>-factors based on <i>F</i>^2^ are statistically about twice as large
as those based on <i>F</i>, and <i>R</i>- factors based on ALL data will be
even larger.
;
_reflns_number_total     811
_reflns_number_gt     782
_reflns_threshold_expression     I>2sigma(I)
_refine_ls_structure_factor_coef     Fsqd
_refine_ls_matrix_type     full
_refine_ls_R_factor_all     0.0308
_refine_ls_R_factor_gt     0.0287
_refine_ls_wR_factor_gt     0.0735
_refine_ls_wR_factor_ref     0.0740
_refine_ls_goodness_of_fit_ref     1.179
_refine_ls_restrained_S_all     1.179
_refine_ls_number_reflns     811
_refine_ls_number_parameters     59
_refine_ls_number_restraints     0
_refine_ls_hydrogen_treatment     .
_refine_ls_weighting_scheme     calc
_refine_ls_weighting_details
         'calc w=1/[\s^2^(Fo^2^)+(0.0208P)^2^+3.2535P] where P=(Fo^2^+2Fc^2^)/3'
_atom_sites_solution_hydrogens     .
_atom_sites_solution_primary     direct
_atom_sites_solution_secondary     difmap
_refine_ls_shift/su_max     0.000
_refine_ls_shift/su_mean     0.000
_refine_diff_density_max     0.530
_refine_diff_density_min     -0.598
_refine_ls_extinction_method     'SHELXTL (Sheldrick, 2008)'
_refine_ls_extinction_coef     0.0076(10)
_refine_ls_extinction_expression
                                  'Fc^*^=kFc[1+0.001xFc^2^\l^3^/sin(2\q)]^-1/4^'
_refine_ls_abs_structure_details     'Flack (1983), 340 Friedel pairs'
_refine_ls_abs_structure_Flack     -0.05(7)
loop_
    _atom_type_symbol
    _atom_type_description
    _atom_type_scat_dispersion_real
    _atom_type_scat_dispersion_imag
    _atom_type_scat_source
    'O' 'O' 0.0106 0.0060
                         'International Tables Vol C Tables 4.2.6.8 and 6.1.1.4'
    'Al' 'Al' 0.0645 0.0514
                         'International Tables Vol C Tables 4.2.6.8 and 6.1.1.4'
    'P' 'P' 0.1023 0.0942
                         'International Tables Vol C Tables 4.2.6.8 and 6.1.1.4'
    'K' 'K' 0.2009 0.2494
                         'International Tables Vol C Tables 4.2.6.8 and 6.1.1.4'
    'Sn' 'Sn' -0.6537 1.4246
                         'International Tables Vol C Tables 4.2.6.8 and 6.1.1.4'
_computing_data_collection     'APEX2 (Bruker, 2008)'
_computing_cell_refinement     'SAINT (Bruker, 2008)'
_computing_data_reduction     'SAINT (Bruker, 2008)'
_computing_structure_solution     'SHELXS97 (Sheldrick, 2008)'
_computing_structure_refinement     'SHELXL97 (Sheldrick, 2008)'
_computing_molecular_graphics     'SHELXTL (Sheldrick, 2008)'
_computing_publication_material     'SHELXTL (Sheldrick, 2008)'
loop_
    _atom_site_type_symbol
    _atom_site_label
    _atom_site_fract_x
    _atom_site_fract_y
    _atom_site_fract_z
    _atom_site_U_iso_or_equiv
    _atom_site_adp_type
    _atom_site_calc_flag
    _atom_site_refinement_flags
    _atom_site_occupancy
    _atom_site_symmetry_multiplicity
    _atom_site_disorder_assembly
    _atom_site_disorder_group
    Sn Sn1 0.39682(6) 0.60318(6) 0.10318(6) 0.0091(2) Uani d SP 0.50 3 . .
    Sn Sn2 0.16412(6) 0.16412(6) 0.16412(6) 0.0104(2) Uani d SP 0.50 3 . .
    Al Al1 0.39682(6) 0.60318(6) 0.10318(6) 0.0091(2) Uani d SP 0.50 3 . .
    Al Al2 0.16412(6) 0.16412(6) 0.16412(6) 0.0104(2) Uani d SP 0.50 3 . .
    P P1 0.47928(15) 0.29006(15) 0.12495(15) 0.0133(3) Uani d . 1 1 . .
    K K1 0.18221(14) 0.81779(14) 0.31779(14) 0.0268(5) Uani d S 1 3 . .
    K K2 0.54175(17) -0.04175(17) 0.04175(17) 0.0305(6) Uani d S 1 3 . .
    O O1 0.3329(4) 0.2484(4) 0.1004(5) 0.0231(9) Uani d . 1 1 . .
    O O2 0.4861(4) 0.4378(4) 0.1734(5) 0.0198(9) Uani d . 1 1 . .
    O O3 0.5491(5) 0.1991(4) 0.2297(4) 0.0214(9) Uani d . 1 1 . .
    O O4 0.5569(5) 0.2684(5) -0.0094(5) 0.0276(11) Uani d . 1 1 . .
loop_
    _atom_site_aniso_label
    _atom_site_aniso_U_11
    _atom_site_aniso_U_22
    _atom_site_aniso_U_33
    _atom_site_aniso_U_12
    _atom_site_aniso_U_13
    _atom_site_aniso_U_23
    Sn1 0.0091(2) 0.0091(2) 0.0091(2) 0.0000(2) 0.0000(2) 0.0000(2)
    Sn2 0.0104(2) 0.0104(2) 0.0104(2) -0.0010(2) -0.0010(2) -0.0010(2)
    Al1 0.0091(2) 0.0091(2) 0.0091(2) 0.0000(2) 0.0000(2) 0.0000(2)
    Al2 0.0104(2) 0.0104(2) 0.0104(2) -0.0010(2) -0.0010(2) -0.0010(2)
    P1 0.0142(7) 0.0131(7) 0.0126(7) 0.0002(5) -0.0001(5) 0.0010(5)
    K1 0.0268(5) 0.0268(5) 0.0268(5) 0.0031(6) 0.0031(6) -0.0031(6)
    K2 0.0305(6) 0.0305(6) 0.0305(6) 0.0013(6) -0.0013(6) 0.0013(6)
    O1 0.016(2) 0.024(2) 0.030(2) -0.0048(18) -0.006(2) 0.0024(19)
    O2 0.021(2) 0.014(2) 0.025(2) -0.0009(16) -0.0065(19) -0.0067(17)
    O3 0.025(2) 0.021(2) 0.018(2) -0.0001(18) -0.0077(18) 0.0088(18)
    O4 0.038(3) 0.028(3) 0.017(2) 0.007(2) 0.011(2) 0.003(2)
_geom_special_details
;
All e.s.d.'s (except the e.s.d. in the dihedral angle between two l.s. planes)
are estimated using the full covariance matrix. The cell e.s.d.'s are taken
into account individually in the estimation of e.s.d.'s in distances, angles
and torsion angles; correlations between e.s.d.'s in cell parameters are only
used when they are defined by crystal symmetry. An approximate (isotropic)
treatment of cell e.s.d.'s is used for estimating e.s.d.'s involving l.s.
planes.
;
loop_
    _geom_bond_atom_site_label_1
    _geom_bond_atom_site_label_2
    _geom_bond_site_symmetry_2
    _geom_bond_distance
    _geom_bond_publ_flag
    Sn1 O3 12_655 1.961(4) ?
    Sn1 O3 2 1.961(4) ?
    Sn1 O3 4_564 1.961(4) ?
    Sn1 O2 7_564 1.966(4) ?
    Sn1 O2 6_655 1.966(4) ?
    Sn1 O2 . 1.966(4) ?
    Sn2 O1 . 1.951(4) ?
    Sn2 O1 2 1.951(4) ?
    Sn2 O1 3 1.951(4) ?
    Sn2 O4 11_455 1.960(5) ?
    Sn2 O4 8_545 1.960(5) ?
    Sn2 O4 4_554 1.960(5) ?
    P1 O1 . 1.511(4) ?
    P1 O2 . 1.525(4) ?
    P1 O3 . 1.521(4) ?
    P1 O4 . 1.535(5) ?
    K1 O1 3_565 2.847(5) ?
    K1 O1 8 2.847(5) ?
    K1 O1 10_565 2.847(5) ?
    K1 O3 2 2.916(5) ?
    K1 O3 4_564 2.916(5) ?
    K1 O3 12_655 2.916(5) ?
    K1 O4 3_565 3.011(6) ?
    K1 O4 10_565 3.011(6) ?
    K1 O4 8 3.011(6) ?
    K1 O4 2 3.208(5) ?
    K1 O4 12_655 3.208(5) ?
    K1 O4 4_564 3.208(5) ?
    K2 O2 8_645 2.811(5) ?
    K2 O2 6_645 2.811(5) ?
    K2 O2 12_645 2.811(5) ?
    K2 O3 4_554 2.994(5) ?
    K2 O3 5 2.994(5) ?
    K2 O3 . 2.994(5) ?
    K2 O4 5 3.084(5) ?
    K2 O4 4_554 3.084(5) ?
    K2 O4 . 3.084(5) ?
    O1 K1 2_554 2.847(5) ?
    O2 K2 7_565 2.811(5) ?
    O3 Al1 3 1.961(4) ?
    O3 Sn1 3 1.961(4) ?
    O3 K1 3 2.915(5) ?
    O4 Al2 5 1.960(5) ?
    O4 Sn2 5 1.960(5) ?
    O4 K1 2_554 3.011(6) ?
    O4 K1 3 3.208(5) ?
loop_
    _geom_angle_atom_site_label_1
    _geom_angle_atom_site_label_2
    _geom_angle_atom_site_label_3
    _geom_angle_site_symmetry_1
    _geom_angle_site_symmetry_3
    _geom_angle
    _geom_angle_publ_flag
    O3 Sn1 O3 12_655 2 87.42(19) ?
    O3 Sn1 O3 12_655 4_564 87.42(19) ?
    O3 Sn1 O3 2 4_564 87.42(19) ?
    O3 Sn1 O2 12_655 7_564 175.0(2) ?
    O3 Sn1 O2 2 7_564 89.00(17) ?
    O3 Sn1 O2 4_564 7_564 88.90(18) ?
    O3 Sn1 O2 12_655 6_655 88.90(19) ?
    O3 Sn1 O2 2 6_655 175.0(2) ?
    O3 Sn1 O2 4_564 6_655 89.00(17) ?
    O2 Sn1 O2 7_564 6_655 94.46(18) ?
    O3 Sn1 O2 12_655 . 88.99(17) ?
    O3 Sn1 O2 2 . 88.90(18) ?
    O3 Sn1 O2 4_564 . 175.0(2) ?
    O2 Sn1 O2 7_564 . 94.46(18) ?
    O2 Sn1 O2 6_655 . 94.45(18) ?
    O3 Sn1 K1 12_655 . 52.93(13) ?
    O3 Sn1 K1 2 . 52.93(13) ?
    O3 Sn1 K1 4_564 . 52.93(13) ?
    O2 Sn1 K1 7_564 . 122.05(13) ?
    O2 Sn1 K1 6_655 . 122.05(13) ?
    O2 Sn1 K1 . . 122.05(13) ?
    O3 Sn1 K2 12_655 2 129.38(14) ?
    O3 Sn1 K2 2 2 51.14(14) ?
    O3 Sn1 K2 4_564 2 66.00(13) ?
    O2 Sn1 K2 7_564 2 45.73(13) ?
    O2 Sn1 K2 6_655 2 130.02(13) ?
    O2 Sn1 K2 . 2 114.01(13) ?
    K1 Sn1 K2 . 2 77.229(18) ?
    O3 Sn1 K2 12_655 1_565 66.00(13) ?
    O3 Sn1 K2 2 1_565 129.38(14) ?
    O3 Sn1 K2 4_564 1_565 51.14(14) ?
    O2 Sn1 K2 7_564 1_565 114.01(13) ?
    O2 Sn1 K2 6_655 1_565 45.73(13) ?
    O2 Sn1 K2 . 1_565 130.02(13) ?
    K1 Sn1 K2 . 1_565 77.229(18) ?
    K2 Sn1 K2 2 1_565 115.259(13) ?
    O3 Sn1 K2 12_655 7_565 51.14(14) ?
    O3 Sn1 K2 2 7_565 66.00(13) ?
    O3 Sn1 K2 4_564 7_565 129.38(14) ?
    O2 Sn1 K2 7_564 7_565 130.02(13) ?
    O2 Sn1 K2 6_655 7_565 114.01(13) ?
    O2 Sn1 K2 . 7_565 45.73(13) ?
    K1 Sn1 K2 . 7_565 77.229(18) ?
    K2 Sn1 K2 2 7_565 115.259(13) ?
    K2 Sn1 K2 1_565 7_565 115.259(13) ?
    O1 Sn2 O1 . 2 92.8(2) ?
    O1 Sn2 O1 . 3 92.8(2) ?
    O1 Sn2 O1 2 3 92.8(2) ?
    O1 Sn2 O4 . 11_455 93.7(2) ?
    O1 Sn2 O4 2 11_455 82.5(2) ?
    O1 Sn2 O4 3 11_455 172.2(2) ?
    O1 Sn2 O4 . 8_545 172.2(2) ?
    O1 Sn2 O4 2 8_545 93.7(2) ?
    O1 Sn2 O4 3 8_545 82.5(2) ?
    O4 Sn2 O4 11_455 8_545 91.5(2) ?
    O1 Sn2 O4 . 4_554 82.5(2) ?
    O1 Sn2 O4 2 4_554 172.2(2) ?
    O1 Sn2 O4 3 4_554 93.7(2) ?
    O4 Sn2 O4 11_455 4_554 91.5(2) ?
    O4 Sn2 O4 8_545 4_554 91.5(2) ?
    O1 Sn2 K1 . 3_455 128.15(13) ?
    O1 Sn2 K1 2 3_455 49.01(14) ?
    O1 Sn2 K1 3 3_455 118.40(13) ?
    O4 Sn2 K1 11_455 3_455 53.89(16) ?
    O4 Sn2 K1 8_545 3_455 59.65(16) ?
    O4 Sn2 K1 4_554 3_455 130.31(15) ?
    O1 Sn2 K1 . 1_545 118.40(13) ?
    O1 Sn2 K1 2 1_545 128.15(13) ?
    O1 Sn2 K1 3 1_545 49.01(14) ?
    O4 Sn2 K1 11_455 1_545 130.31(15) ?
    O4 Sn2 K1 8_545 1_545 53.89(16) ?
    O4 Sn2 K1 4_554 1_545 59.65(16) ?
    K1 Sn2 K1 3_455 1_545 113.210(15) ?
    O1 Sn2 K1 . 2_554 49.01(14) ?
    O1 Sn2 K1 2 2_554 118.40(13) ?
    O1 Sn2 K1 3 2_554 128.15(13) ?
    O4 Sn2 K1 11_455 2_554 59.65(16) ?
    O4 Sn2 K1 8_545 2_554 130.31(15) ?
    O4 Sn2 K1 4_554 2_554 53.89(16) ?
    K1 Sn2 K1 3_455 2_554 113.210(15) ?
    K1 Sn2 K1 1_545 2_554 113.210(15) ?
    O1 P1 O2 . . 110.3(3) ?
    O1 P1 O3 . . 112.1(3) ?
    O2 P1 O3 . . 109.1(3) ?
    O1 P1 O4 . . 107.2(3) ?
    O2 P1 O4 . . 112.1(3) ?
    O3 P1 O4 . . 105.9(3) ?
    O1 P1 K1 . 3 168.93(19) ?
    O2 P1 K1 . 3 80.16(17) ?
    O3 P1 K1 . 3 59.55(18) ?
    O4 P1 K1 . 3 70.5(2) ?
    O1 P1 K2 . . 82.78(18) ?
    O2 P1 K2 . . 166.53(19) ?
    O3 P1 K2 . . 61.42(18) ?
    O4 P1 K2 . . 64.79(19) ?
    K1 P1 K2 3 . 86.56(5) ?
    O1 P1 K1 . 2_554 50.43(19) ?
    O2 P1 K1 . 2_554 124.36(19) ?
    O3 P1 K1 . 2_554 126.57(19) ?
    O4 P1 K1 . 2_554 56.9(2) ?
    K1 P1 K1 3 2_554 126.95(5) ?
    K2 P1 K1 . 2_554 66.07(6) ?
    O1 P1 K2 . 7_565 102.1(2) ?
    O2 P1 K2 . 7_565 45.40(18) ?
    O3 P1 K2 . 7_565 71.80(18) ?
    O4 P1 K2 . 7_565 148.7(2) ?
    K1 P1 K2 3 7_565 82.58(4) ?
    K2 P1 K2 . 7_565 130.74(6) ?
    K1 P1 K2 2_554 7_565 149.53(5) ?
    O1 K1 O1 3_565 8 100.53(12) ?
    O1 K1 O1 3_565 10_565 100.53(12) ?
    O1 K1 O1 8 10_565 100.53(12) ?
    O1 K1 O3 3_565 2 149.59(14) ?
    O1 K1 O3 8 2 96.38(13) ?
    O1 K1 O3 10_565 2 100.99(13) ?
    O1 K1 O3 3_565 4_564 96.38(13) ?
    O1 K1 O3 8 4_564 100.99(13) ?
    O1 K1 O3 10_565 4_564 149.59(14) ?
    O3 K1 O3 2 4_564 55.40(14) ?
    O1 K1 O3 3_565 12_655 100.99(13) ?
    O1 K1 O3 8 12_655 149.59(14) ?
    O1 K1 O3 10_565 12_655 96.38(13) ?
    O3 K1 O3 2 12_655 55.40(14) ?
    O3 K1 O3 4_564 12_655 55.40(14) ?
    O1 K1 O4 3_565 3_565 49.38(13) ?
    O1 K1 O4 8 3_565 114.88(15) ?
    O1 K1 O4 10_565 3_565 52.14(13) ?
    O3 K1 O4 2 3_565 140.66(13) ?
    O3 K1 O4 4_564 3_565 132.86(13) ?
    O3 K1 O4 12_655 3_565 95.45(12) ?
    O1 K1 O4 3_565 10_565 114.88(15) ?
    O1 K1 O4 8 10_565 52.14(13) ?
    O1 K1 O4 10_565 10_565 49.38(13) ?
    O3 K1 O4 2 10_565 95.45(12) ?
    O3 K1 O4 4_564 10_565 140.66(13) ?
    O3 K1 O4 12_655 10_565 132.86(12) ?
    O4 K1 O4 3_565 10_565 86.48(14) ?
    O1 K1 O4 3_565 8 52.14(13) ?
    O1 K1 O4 8 8 49.38(13) ?
    O1 K1 O4 10_565 8 114.88(15) ?
    O3 K1 O4 2 8 132.86(13) ?
    O3 K1 O4 4_564 8 95.45(12) ?
    O3 K1 O4 12_655 8 140.66(13) ?
    O4 K1 O4 3_565 8 86.48(14) ?
    O4 K1 O4 10_565 8 86.48(14) ?
    O1 K1 O4 3_565 2 156.33(13) ?
    O1 K1 O4 8 2 55.82(12) ?
    O1 K1 O4 10_565 2 86.26(12) ?
    O3 K1 O4 2 2 46.65(11) ?
    O3 K1 O4 4_564 2 88.29(13) ?
    O3 K1 O4 12_655 2 100.74(13) ?
    O4 K1 O4 3_565 2 136.85(10) ?
    O4 K1 O4 10_565 2 53.57(17) ?
    O4 K1 O4 8 2 104.39(2) ?
    O1 K1 O4 3_565 12_655 86.26(12) ?
    O1 K1 O4 8 12_655 156.33(13) ?
    O1 K1 O4 10_565 12_655 55.82(12) ?
    O3 K1 O4 2 12_655 88.29(13) ?
    O3 K1 O4 4_564 12_655 100.74(13) ?
    O3 K1 O4 12_655 12_655 46.65(11) ?
    O4 K1 O4 3_565 12_655 53.57(17) ?
    O4 K1 O4 10_565 12_655 104.39(3) ?
    O4 K1 O4 8 12_655 136.85(10) ?
    O4 K1 O4 2 12_655 115.74(6) ?
    O1 K1 O4 3_565 4_564 55.82(12) ?
    O1 K1 O4 8 4_564 86.26(12) ?
    O1 K1 O4 10_565 4_564 156.33(13) ?
    O3 K1 O4 2 4_564 100.74(13) ?
    O3 K1 O4 4_564 4_564 46.65(11) ?
    O3 K1 O4 12_655 4_564 88.29(13) ?
    O4 K1 O4 3_565 4_564 104.39(2) ?
    O4 K1 O4 10_565 4_564 136.85(10) ?
    O4 K1 O4 8 4_564 53.57(17) ?
    O4 K1 O4 2 4_564 115.74(6) ?
    O4 K1 O4 12_655 4_564 115.74(6) ?
    O2 K2 O2 8_645 6_645 91.85(14) ?
    O2 K2 O2 8_645 12_645 91.85(14) ?
    O2 K2 O2 6_645 12_645 91.85(14) ?
    O2 K2 O3 8_645 4_554 147.18(15) ?
    O2 K2 O3 6_645 4_554 56.50(11) ?
    O2 K2 O3 12_645 4_554 81.71(12) ?
    O2 K2 O3 8_645 5 56.50(11) ?
    O2 K2 O3 6_645 5 81.71(12) ?
    O2 K2 O3 12_645 5 147.18(15) ?
    O3 K2 O3 4_554 5 119.27(3) ?
    O2 K2 O3 8_645 . 81.71(12) ?
    O2 K2 O3 6_645 . 147.18(15) ?
    O2 K2 O3 12_645 . 56.50(11) ?
    O3 K2 O3 4_554 . 119.27(3) ?
    O3 K2 O3 5 . 119.27(3) ?
    O2 K2 O4 8_645 5 103.66(12) ?
    O2 K2 O4 6_645 5 82.44(13) ?
    O2 K2 O4 12_645 5 163.58(13) ?
    O3 K2 O4 4_554 5 82.31(13) ?
    O3 K2 O4 5 5 47.30(12) ?
    O3 K2 O4 . 5 130.38(15) ?
    O2 K2 O4 8_645 4_554 163.58(13) ?
    O2 K2 O4 6_645 4_554 103.66(12) ?
    O2 K2 O4 12_645 4_554 82.44(13) ?
    O3 K2 O4 4_554 4_554 47.30(12) ?
    O3 K2 O4 5 4_554 130.38(15) ?
    O3 K2 O4 . 4_554 82.31(13) ?
    O4 K2 O4 5 4_554 83.98(16) ?
    O2 K2 O4 8_645 . 82.44(13) ?
    O2 K2 O4 6_645 . 163.58(13) ?
    O2 K2 O4 12_645 . 103.66(12) ?
    O3 K2 O4 4_554 . 130.38(15) ?
    O3 K2 O4 5 . 82.31(13) ?
    O3 K2 O4 . . 47.30(12) ?
    O4 K2 O4 5 . 83.98(16) ?
    O4 K2 O4 4_554 . 83.98(16) ?
    O2 K2 P1 8_645 . 93.94(9) ?
    O2 K2 P1 6_645 . 169.50(10) ?
    O2 K2 P1 12_645 . 79.23(9) ?
    O3 K2 P1 4_554 . 116.07(10) ?
    O3 K2 P1 5 . 108.78(10) ?
    O3 K2 P1 . . 26.50(8) ?
    O4 K2 P1 5 . 104.63(13) ?
    O4 K2 P1 4_554 . 69.91(10) ?
    O4 K2 P1 . . 26.76(9) ?
    O2 K2 P1 8_645 4_554 169.50(10) ?
    O2 K2 P1 6_645 4_554 79.23(9) ?
    O2 K2 P1 12_645 4_554 93.94(9) ?
    O3 K2 P1 4_554 4_554 26.50(8) ?
    O3 K2 P1 5 4_554 116.07(10) ?
    O3 K2 P1 . 4_554 108.78(10) ?
    O4 K2 P1 5 4_554 69.91(10) ?
    O4 K2 P1 4_554 4_554 26.76(9) ?
    O4 K2 P1 . 4_554 104.63(13) ?
    P1 K2 P1 . 4_554 95.73(6) ?
    O2 K2 P1 8_645 5 79.23(9) ?
    O2 K2 P1 6_645 5 93.94(9) ?
    O2 K2 P1 12_645 5 169.50(10) ?
    O3 K2 P1 4_554 5 108.78(10) ?
    O3 K2 P1 5 5 26.50(8) ?
    O3 K2 P1 . 5 116.07(10) ?
    O4 K2 P1 5 5 26.76(9) ?
    O4 K2 P1 4_554 5 104.63(13) ?
    O4 K2 P1 . 5 69.91(10) ?
    P1 K2 P1 . 5 95.73(6) ?
    P1 K2 P1 4_554 5 95.73(6) ?
    P1 O1 Sn2 . . 150.2(3) ?
    P1 O1 K1 . 2_554 105.4(2) ?
    Sn2 O1 K1 . 2_554 99.85(17) ?
    P1 O2 Sn1 . . 130.9(3) ?
    P1 O2 K2 . 7_565 111.9(2) ?
    Sn1 O2 K2 . 7_565 104.22(16) ?
    P1 O3 Al1 . 3 164.9(3) ?
    P1 O3 Sn1 . 3 164.9(3) ?
    Al1 O3 Sn1 3 3 0.00(5) ?
    P1 O3 K1 . 3 93.7(2) ?
    Al1 O3 K1 3 3 94.60(17) ?
    Sn1 O3 K1 3 3 94.60(17) ?
    P1 O3 K2 . . 92.1(2) ?
    Al1 O3 K2 3 . 98.18(17) ?
    Sn1 O3 K2 3 . 98.18(17) ?
    K1 O3 K2 3 . 103.77(14) ?
    P1 O4 Al2 . 5 152.0(3) ?
    P1 O4 Sn2 . 5 152.0(3) ?
    Al2 O4 Sn2 5 5 0.000(18) ?
    P1 O4 K1 . 2_554 97.8(2) ?
    Al2 O4 K1 5 2_554 94.39(18) ?
    Sn2 O4 K1 5 2_554 94.39(18) ?
    P1 O4 K2 . . 88.5(2) ?
    Al2 O4 K2 5 . 118.9(2) ?
    Sn2 O4 K2 5 . 118.9(2) ?
    K1 O4 K2 2_554 . 77.14(14) ?
    P1 O4 K1 . 3 82.7(2) ?
    Al2 O4 K1 5 3 88.54(19) ?
    Sn2 O4 K1 5 3 88.54(19) ?
    K1 O4 K1 2_554 3 172.37(18) ?
    K2 O4 K1 . 3 95.27(14) ?
_iucr_refine_instructions_details
;
TITL a in P2(1)3
CELL 0.71073 9.7980 9.7980 9.7980 90.000 90.000 90.000
ZERR 4.0000 0.0008 0.0008 0.0008 0.000 0.000 0.000
LATT -1
SYMM Z, X, Y
SYMM Y, Z, X
SYMM 0.5-Y, -Z, 0.5+X
SYMM 0.5+Z, 0.5-X, -Y
SYMM -Y, 0.5+Z, 0.5-X
SYMM 0.5-Z, -X, 0.5+Y
SYMM -Z, 0.5+X, 0.5-Y
SYMM 0.5+Y, 0.5-Z, -X
SYMM 0.5-X, -Y, 0.5+Z
SYMM 0.5+X, 0.5-Y, -Z
SYMM -X, 0.5+Y, 0.5-Z
SFAC O AL P K SN
UNIT 48 4 12 8 4
MERG 2
FMAP 2
GRID
PLAN 20
TEMP 23
SIZE 0.15 0.05 0.05
BOND
EADP sn1 al1
EADP sn2 al2
EXYZ sn1 al1
EXYZ sn2 al2
L.S. 20
ACTA
WGHT    0.020800    3.253500
EXTI    0.007593
FVAR       0.15976
SN1   5    0.396818    0.603182    0.103182    10.16667    0.00914    0.00914 =
         0.00914   -0.00003    0.00003    0.00003
SN2   5    0.164121    0.164121    0.164121    10.16667    0.01037    0.01037 =
         0.01037   -0.00105   -0.00105   -0.00105
AL1   2    0.396818    0.603182    0.103182    10.16667    0.00914    0.00914 =
         0.00914   -0.00003    0.00003    0.00003
AL2   2    0.164121    0.164121    0.164121    10.16667    0.01037    0.01037 =
         0.01037   -0.00105   -0.00105   -0.00105
P1    3    0.479282    0.290064    0.124952    11.00000    0.01418    0.01309 =
         0.01255    0.00097   -0.00009    0.00020
K1    4    0.182205    0.817795    0.317795    10.33333    0.02678    0.02678 =
         0.02678   -0.00312    0.00312    0.00312
K2    4    0.541746   -0.041746    0.041746    10.33333    0.03054    0.03054 =
         0.03054    0.00126   -0.00126    0.00126
O1    1    0.332867    0.248361    0.100358    11.00000    0.01595    0.02380 =
         0.02968    0.00237   -0.00618   -0.00482
O2    1    0.486055    0.437780    0.173426    11.00000    0.02058    0.01352 =
         0.02539   -0.00669   -0.00653   -0.00091
O3    1    0.549091    0.199101    0.229656    11.00000    0.02488    0.02104 =
         0.01841    0.00878   -0.00771   -0.00008
O4    1    0.556870    0.268433   -0.009362    11.00000    0.03785    0.02816 =
         0.01691    0.00326    0.01134    0.00675
HKLF 4
REM  a in P2(1)3
REM R1 =  0.0287 for    782 Fo > 4sig(Fo)  and  0.0308 for all    811 data
REM     59 parameters refined using      0 restraints
END
WGHT      0.0130      2.9402
REM Highest difference peak  0.530,  deepest hole -0.598,  1-sigma level  0.136
Q1    1   0.2500  0.0966  0.1839  11.00000  0.05    0.53
Q2    1   0.2370  0.8725  0.2418  11.00000  0.05    0.47
Q3    1   0.2497  0.2462  0.1742  11.00000  0.05    0.41
Q4    1   0.2568  0.1878  0.1018  11.00000  0.05    0.40
Q5    1   0.2249  0.7404  0.2325  11.00000  0.05    0.40
Q6    1   0.5727  0.1358  0.2941  11.00000  0.05    0.40
Q7    1   0.4827  0.3706  0.2125  11.00000  0.05    0.40
Q8    1   0.5290  0.2227  0.1691  11.00000  0.05    0.38
Q9    1   0.4748  0.2102  0.0389  11.00000  0.05    0.38
Q10   1   0.4694  0.3970  0.2496  11.00000  0.05    0.37
Q11   1   0.5939  0.1820  0.1427  11.00000  0.05    0.37
Q12   1   0.1116  0.7600  0.2998  11.00000  0.05    0.36
Q13   1   0.5960  0.1422  0.1579  11.00000  0.05    0.36
Q14   1   0.5220  0.1078  0.1801  11.00000  0.05    0.36
Q15   1   0.3899  0.6759  0.0340  11.00000  0.05    0.35
Q16   1   0.2158  0.8451  0.4045  11.00000  0.05    0.35
Q17   1   0.1652  0.7576  0.2344  11.00000  0.05    0.35
Q18   1   0.3043  0.1858  0.1584  11.00000  0.05    0.34
Q19   1   0.6087  0.3175 -0.0778  11.00000  0.05    0.33
Q20   1   0.4297  0.4671  0.1180  11.00000  0.05    0.33
;
data_global
_journal_date_recd_electronic     2011-07-30
_journal_date_accepted     2011-09-13
_journal_name_full     'Acta Crystallographica, Section E'
_journal_year     2011
_journal_volume     67
_journal_issue     10
_journal_page_first     i56
_journal_page_last     i56
_journal_paper_category     QI
_journal_coeditor_code     FI2112
_publ_contact_author_name     'Hai-Yan Li'
_publ_contact_author_address
;
Department of Physics and Chemistry, Henan Polytechnic University, Jiaozuo,
Henan 454000, People's Republic of China
;
_publ_contact_author_email     'henanligong1996@163.com'
_publ_contact_author_fax     ?
_publ_contact_author_phone     ?
_publ_section_title
;
A new langbeinite-type phosphate: K~2~AlSn(PO~4~)~3~
;
loop_
    _publ_author_name
    _publ_author_footnote
    _publ_author_address
    'Li, Hai-Yan' .
;
Department of Physics and Chemistry, Henan Polytechnic University, Jiaozuo,
Henan 454000, People's Republic of China
;
    'Zhao, Dan' .
;
Department of Physics and Chemistry, Henan Polytechnic University, Jiaozuo,
Henan 454000, People's Republic of China
;
