# Supplementary material for: A new langbeinite-type phosphate: K2AlSn(PO4)3
Source: Acta Crystallogr Sect E Struct Rep Online. 2011 Sep 20;67(Pt 10):i56. doi: 10.1107/S1600536811037263 (PMC3201338; doi:10.1107/S1600536811037263)
Supplement: Supplementary file 2 [file e-67-00i56-Isup2.hkl]

# 
# h,k,l, Fc-squared, Fo-squared, sigma(Fo-squared) and status flag 
# 
data_I
_shelx_title ' a in P2(1)3' 
_shelx_refln_list_code          4 
_shelx_F_calc_maximum      202.10 
_exptl_crystal_F_000       968.00 
_reflns_d_resolution_high  0.7449 
 
loop_ 
 _symmetry_equiv_pos_as_xyz 
 'x, y, z' 
 'z, x, y' 
 'y, z, x' 
 '-y+1/2, -z, x+1/2' 
 'z+1/2, -x+1/2, -y' 
 '-y, z+1/2, -x+1/2' 
 '-z+1/2, -x, y+1/2' 
 '-z, x+1/2, -y+1/2' 
 'y+1/2, -z+1/2, -x' 
 '-x+1/2, -y, z+1/2' 
 'x+1/2, -y+1/2, -z' 
 '-x, y+1/2, -z+1/2' 
 
_cell_length_a     9.7980 
_cell_length_b     9.7980 
_cell_length_c     9.7980 
_cell_angle_alpha  90.000 
_cell_angle_beta   90.000 
_cell_angle_gamma  90.000 
 
_shelx_F_squared_multiplier     1.000 
 
loop_ 
 _refln_index_h 
 _refln_index_k 
 _refln_index_l 
 _refln_F_squared_calc 
 _refln_F_squared_meas 
 _refln_F_squared_sigma 
 _refln_observed_status 
  -1   1   1     7511.53     7943.51    222.54 o 
   0   1   1        2.22      156.92     11.93 o 
   1   1   1     7536.54     7997.29    266.17 o 
   0   0   2      139.03      575.47     33.75 o 
   1   0   2    10402.66    10961.39    184.26 o 
  -1   1   2     4232.64     4324.04     70.82 o 
   0   1   2      994.23     1098.51     24.70 o 
   1   1   2     3742.39     3791.60     65.61 o 
  -2   2   2      717.10      758.02    105.10 o 
  -1   2   2     2389.37     2553.93     73.99 o 
   0   2   2      251.90      236.44     15.21 o 
   1   2   2     2475.34     2598.25     57.03 o 
   2   2   2      718.09      841.16     50.18 o 
   1   0   3    40845.48    45452.84    563.25 o 
   2   0   3     5785.91     5352.87     83.78 o 
  -2   1   3    12005.34    11857.43    154.16 o 
  -1   1   3    10720.21    10742.74    159.02 o 
   0   1   3    39892.47    42962.06    613.95 o 
   1   1   3    10951.37    10794.66    152.24 o 
   2   1   3    12224.87    11812.22    163.90 o 
  -2   2   3     2199.88     2020.63     89.59 o 
  -1   2   3    24915.93    25320.96    350.80 o 
   0   2   3     6704.48     6470.52    115.73 o 
   1   2   3    25007.42    24928.66    299.08 o 
   2   2   3     2043.12     1934.65     59.70 o 
  -3   3   3    13598.51    13291.90    390.84 o 
  -2   3   3     2480.09     2900.48     89.34 o 
  -1   3   3     1729.38     1992.71     40.48 o 
   0   3   3     1127.21     1261.07     33.19 o 
   1   3   3     1990.22     2219.53     48.70 o 
   2   3   3     2399.32     2909.67     85.48 o 
   3   3   3    13228.81    12830.34    291.02 o 
   0   0   4      405.06      384.47     29.24 o 
   1   0   4      773.73      817.58     22.19 o 
   2   0   4      551.92      983.38     77.03 o 
   3   0   4      117.24      248.78     14.88 o 
  -3   1   4     8618.59     8500.98    121.14 o 
  -2   1   4     1830.40     1901.21     64.68 o 
  -1   1   4      114.96      201.95     17.75 o 
   0   1   4      245.88      483.49     48.35 o 
   1   1   4      138.61      242.40     12.64 o 
   2   1   4     1573.74     1611.58     62.50 o 
   3   1   4     8835.46     8656.83    122.47 o 
  -3   2   4      888.32      957.30     31.23 o 
  -2   2   4    16763.52    16267.45    238.80 o 
  -1   2   4      263.98      342.11     19.48 o 
   0   2   4     2322.51     2212.49     90.83 o 
   1   2   4      212.55      314.23     22.90 o 
   2   2   4    16814.47    16191.11    205.62 o 
   3   2   4      890.23      965.54     29.43 o 
  -3   3   4     1305.01     1338.96     38.75 o 
  -2   3   4    11691.61    12037.83    194.27 o 
  -1   3   4     5004.97     4841.16     78.24 o 
   0   3   4    10470.59    10847.07    261.16 o 
   1   3   4     5166.38     5090.43     98.89 o 
   2   3   4    11689.09    11746.85    157.33 o 
   3   3   4     1325.38     1411.24     38.53 o 
  -4   4   4    15006.36    14609.47    448.99 o 
  -3   4   4      980.91      976.73     39.42 o 
  -2   4   4      887.32     1083.90     33.65 o 
  -1   4   4    14871.47    14073.76    204.14 o 
   0   4   4     4768.63     4763.45     79.69 o 
   1   4   4    14986.64    14368.55    206.52 o 
   2   4   4      944.61     1063.28     33.09 o 
   3   4   4     1149.95     1276.45     57.22 o 
   4   4   4    14956.71    14357.23    380.49 o 
   1   0   5      688.02      818.79     28.11 o 
   2   0   5    15092.81    15174.71    214.97 o 
   3   0   5     8900.55     8437.98    188.23 o 
   4   0   5     2334.18     2489.98     54.70 o 
  -4   1   5    10646.98    10250.55    140.93 o 
  -3   1   5      106.01      239.28     17.09 o 
  -2   1   5     3916.57     4118.85    122.71 o 
  -1   1   5     1553.38     1686.53     71.72 o 
   0   1   5     3473.55     3550.06     73.51 o 
   1   1   5     1451.31     1466.44     38.14 o 
   2   1   5     4068.37     4356.91    121.40 o 
   3   1   5      107.21      252.20     17.84 o 
   4   1   5    10525.82    10112.78    160.57 o 
  -4   2   5     4209.91     4052.57     75.94 o 
  -3   2   5    12079.94    11390.29    167.91 o 
  -2   2   5     2015.06     2272.33     63.25 o 
  -1   2   5      590.67      807.72     44.20 o 
   0   2   5     2451.08     2393.88     54.16 o 
   1   2   5      610.10      761.22     34.02 o 
   2   2   5     2099.55     2360.48     55.99 o 
   3   2   5    11759.32    11328.64    160.79 o 
   4   2   5     4423.95     4267.44     84.43 o 
  -4   3   5     4969.27     4675.62     97.48 o 
  -3   3   5      642.57      752.93     38.58 o 
  -2   3   5    13102.06    12597.11    197.27 o 
  -1   3   5     2018.27     2095.74     58.85 o 
   0   3   5     2018.78     2111.59     59.64 o 
   1   3   5     1987.35     2020.27     73.35 o 
   2   3   5    12802.78    12304.41    162.09 o 
   3   3   5      651.40      788.54     31.64 o 
   4   3   5     4959.55     4753.22     90.08 o 
  -4   4   5     1639.01     1601.72     77.05 o 
  -3   4   5     3081.42     3091.79     73.77 o 
  -2   4   5     9227.68     8711.16    137.22 o 
  -1   4   5     2948.14     3022.98    111.08 o 
   0   4   5       21.11      194.78     19.08 o 
   1   4   5     3053.58     2964.56    104.38 o 
   2   4   5     9272.42     8725.16    143.60 o 
   3   4   5     2983.49     3002.47     66.78 o 
   4   4   5     1708.51     1686.03     62.21 o 
  -5   5   5    14209.57    13817.34    342.77 o 
  -4   5   5     2955.43     2896.60     71.63 o 
  -3   5   5     2008.92     1985.49     85.19 o 
  -2   5   5     2349.42     2332.01     60.20 o 
  -1   5   5     2705.85     2623.07     66.98 o 
   0   5   5     3010.52     2957.16     70.75 o 
   1   5   5     2738.16     2674.07     84.18 o 
   2   5   5     2401.66     2349.19     60.50 o 
   3   5   5     2017.19     1878.29     68.82 o 
   4   5   5     2881.88     2832.44     72.10 o 
   5   5   5    14416.40    14283.81    390.75 o 
   0   0   6     3929.64     3631.57    110.80 o 
   1   0   6     9273.26     8850.09    179.00 o 
   2   0   6     6173.31     5632.87    117.04 o 
   3   0   6    12067.77    11815.19    292.16 o 
   4   0   6     1405.75     1365.05     51.36 o 
   5   0   6       74.29      171.16     23.72 o 
  -5   1   6     7841.60     7560.26    141.68 o 
  -4   1   6     4029.12     4064.91    103.16 o 
  -3   1   6     1378.88     1480.82     57.80 o 
  -2   1   6     4609.92     4570.40    110.36 o 
  -1   1   6    10944.54    10659.47    207.91 o 
   0   1   6    10184.23    10093.06    184.22 o 
   1   1   6    11364.56    10996.95    196.77 o 
   2   1   6     4452.80     4229.59     98.67 o 
   3   1   6     1374.12     1559.79     66.09 o 
   4   1   6     3917.33     3958.97     91.75 o 
   5   1   6     7624.43     7490.87    159.57 o 
  -5   2   6     3501.12     3316.17     81.84 o 
  -4   2   6     1111.84     1157.15     44.03 o 
  -3   2   6     4463.11     4245.27     86.04 o 
  -2   2   6     5269.94     5198.71     96.62 o 
  -1   2   6     5518.35     5503.11    118.33 o 
   0   2   6     4683.42     4643.43     99.73 o 
   1   2   6     5506.74     5719.70    114.00 o 
   2   2   6     5192.68     5185.77    113.57 o 
   3   2   6     4686.19     4474.75     97.56 o 
   4   2   6     1211.03     1350.24     54.11 o 
   5   2   6     3295.27     3277.47    129.99 o 
  -5   3   6     2103.53     2066.43     61.38 o 
  -4   3   6      823.57      920.58     40.67 o 
  -3   3   6     1535.49     1567.18     61.22 o 
  -2   3   6     4746.08     4521.33     90.08 o 
  -1   3   6    17898.18    17553.08    266.89 o 
   0   3   6     3225.41     3159.63     73.80 o 
   1   3   6    17959.04    17113.57    266.44 o 
   2   3   6     4632.64     4515.55     94.87 o 
   3   3   6     1542.67     1547.73     51.46 o 
   4   3   6      729.36      826.77     44.68 o 
   5   3   6     2203.94     2368.40     72.10 o 
  -5   4   6      453.89      550.70     33.97 o 
  -4   4   6     1087.37     1124.24     48.04 o 
  -3   4   6      898.89      923.69     50.38 o 
  -2   4   6     5186.39     4968.43    110.76 o 
  -1   4   6     1161.62     1175.59     53.03 o 
   0   4   6     1798.17     1857.45     58.44 o 
   1   4   6     1166.12     1223.18     47.48 o 
   2   4   6     5279.22     5169.93     97.44 o 
   3   4   6      743.19      742.56     35.58 o 
   4   4   6     1055.97     1045.88     44.82 o 
   5   4   6      361.35      400.54     39.62 o 
  -5   5   6      963.25     1184.28     53.19 o 
  -4   5   6     4037.85     4003.10    100.45 o 
  -3   5   6     1875.84     1873.58     69.16 o 
  -2   5   6      301.72      376.59     32.59 o 
  -1   5   6      633.92      615.86     42.22 o 
   0   5   6      796.49      733.58     45.43 o 
   1   5   6      649.12      650.52     38.48 o 
   2   5   6      332.67      442.18     34.29 o 
   3   5   6     1620.07     1687.69     63.03 o 
   4   5   6     3966.87     3812.00     82.95 o 
   5   5   6      921.29     1009.19     53.98 o 
  -6   6   6     2689.63     2673.78    256.19 o 
  -5   6   6     1099.09     1106.76     53.43 o 
  -4   6   6     5084.46     4978.61    119.98 o 
  -3   6   6      450.87      509.04     39.20 o 
  -2   6   6      843.87      984.37     56.55 o 
  -1   6   6      407.00      474.58     41.37 o 
   0   6   6     7214.71     7167.06    178.71 o 
   1   6   6      483.55      568.49     48.77 o 
   2   6   6      898.37     1021.42     55.81 o 
   3   6   6      414.93      473.95     40.40 o 
   4   6   6     5038.31     5139.19    121.60 o 
   5   6   6     1106.89     1218.09     63.16 o 
   6   6   6     2818.69     2902.72    142.10 o 
   1   0   7     5242.55     5012.89    121.96 o 
   2   0   7     8757.06     8445.71    165.17 o 
   3   0   7    12059.03    11890.66    234.56 o 
   4   0   7     3311.10     2977.15     94.03 o 
   5   0   7      800.16      863.56     57.24 o 
   6   0   7     1073.94     1083.64     90.39 o 
  -6   1   7     2347.84     2243.04     91.40 o 
  -5   1   7     1616.61     1819.28     68.42 o 
  -4   1   7      711.36      792.58     49.53 o 
  -3   1   7     1548.13     1410.76     62.35 o 
  -2   1   7      499.10      507.33     36.08 o 
  -1   1   7     1995.30     2080.41     65.23 o 
   0   1   7     2082.81     2197.25     67.70 o 
   1   1   7     1951.63     1969.31     77.08 o 
   2   1   7      533.33      547.70     41.45 o 
   3   1   7     1673.11     1691.46     65.76 o 
   4   1   7      690.93      751.30     58.88 o 
   5   1   7     1453.22     1478.75     65.28 o 
   6   1   7     2266.35     2268.16     97.13 o 
  -6   2   7     2667.06     2742.52     96.45 o 
  -5   2   7     5079.72     4816.50    122.15 o 
  -4   2   7     1634.05     1741.44     65.43 o 
  -3   2   7      433.86      491.62     32.56 o 
  -2   2   7     4051.18     4049.04    104.80 o 
  -1   2   7     3027.62     2783.06     79.99 o 
   0   2   7      138.36      182.83     24.70 o 
   1   2   7     3187.28     3083.25     83.09 o 
   2   2   7     4161.77     3796.68    114.87 o 
   3   2   7      407.61      504.00     40.27 o 
   4   2   7     1651.27     1751.97     77.12 o 
   5   2   7     5044.55     4888.87    130.28 o 
   6   2   7     2940.80     2983.85     97.38 o 
  -6   3   7      802.97      818.76     58.19 o 
  -5   3   7      784.47      910.57     55.82 o 
  -4   3   7     8278.97     8085.55    162.65 o 
  -3   3   7     5143.11     4939.68    114.48 o 
  -2   3   7     1058.43     1096.43     52.27 o 
  -1   3   7    12364.34    12278.15    213.19 o 
   0   3   7       25.17       65.23     16.45 o 
   1   3   7    12123.67    11812.65    212.11 o 
   2   3   7     1027.12     1079.43     50.30 o 
   3   3   7     5367.05     5361.05    124.91 o 
   4   3   7     8525.94     8291.28    187.34 o 
   5   3   7      796.54      919.91     52.93 o 
   6   3   7      770.61      835.49     62.88 o 
  -6   4   7     1226.70     1222.97     72.87 o 
  -5   4   7     2995.18     3092.89     90.77 o 
  -4   4   7     1001.89     1055.59     53.36 o 
  -3   4   7      798.12      848.05     49.22 o 
  -2   4   7     3991.22     3865.11    104.10 o 
  -1   4   7     3911.58     3899.49     97.59 o 
   0   4   7     9122.38     8850.75    181.14 o 
   1   4   7     4211.65     4149.78     95.07 o 
   2   4   7     4227.81     4156.14     95.18 o 
   3   4   7      805.33      834.58     49.49 o 
   4   4   7      995.25     1100.04     57.61 o 
   5   4   7     2940.34     3131.68     86.89 o 
   6   4   7     1203.01     1386.43     72.30 o 
  -6   5   7     1509.88     1518.11     82.31 o 
  -5   5   7     1642.81     1639.86     66.79 o 
  -4   5   7      647.74      713.52     46.73 o 
  -3   5   7     1222.67     1335.43     63.40 o 
  -2   5   7     6914.01     7117.15    176.77 o 
  -1   5   7     2918.77     2854.86    120.67 o 
   0   5   7      589.36      642.11     42.66 o 
   1   5   7     2881.43     2783.46     77.69 o 
   2   5   7     6965.17     6919.44    133.54 o 
   3   5   7     1269.70     1404.87     62.78 o 
   4   5   7      595.25      692.63     54.04 o 
   5   5   7     1685.01     1833.39     81.77 o 
   6   5   7     1483.38     1457.55     72.74 o 
  -6   6   7     1253.20     1182.12     80.14 o 
  -5   6   7     5367.12     5337.37    147.12 o 
  -4   6   7     2219.12     1961.06     94.51 o 
  -3   6   7     1741.50     1788.26     75.28 o 
  -2   6   7     2178.25     2169.39     82.64 o 
  -1   6   7       37.81       77.71     26.61 o 
   0   6   7      243.63      346.21     41.48 o 
   1   6   7       40.68       74.24     23.03 o 
   2   6   7     2198.54     2190.59     90.01 o 
   3   6   7     1820.65     1991.99     83.51 o 
   4   6   7     2224.79     2215.99     92.31 o 
   5   6   7     5429.28     5438.37    133.25 o 
   6   6   7     1192.47     1110.19     73.38 o 
  -7   7   7     4260.72     4654.87    415.56 o 
  -6   7   7      861.76      883.35     77.56 o 
  -5   7   7      193.87      237.35     38.24 o 
  -4   7   7       95.68      173.19     36.80 o 
  -3   7   7      617.93      603.71     57.58 o 
  -2   7   7     1383.27     1504.42    118.09 o 
  -1   7   7      831.64      858.01     71.54 o 
   0   7   7     1720.40     1695.05    100.47 o 
   1   7   7      891.86      930.51     86.38 o 
   2   7   7     1463.40     1473.23    112.81 o 
   3   7   7      663.92      743.03     68.15 o 
   4   7   7       77.61      144.72     35.26 o 
   5   7   7      202.14      188.62     34.41 o 
   6   7   7      883.68      996.21     71.34 o 
   7   7   7     4176.21     4157.34    280.09 o 
   0   0   8      116.78      134.47     37.22 o 
   1   0   8      153.96      177.68     31.11 o 
   2   0   8     6289.88     6017.34    246.24 o 
   3   0   8      337.43      345.04     40.16 o 
   4   0   8       38.41       61.90     25.76 o 
   5   0   8     4980.72     4873.37    136.20 o 
   6   0   8     2064.94     1929.15     93.42 o 
   7   0   8     2788.68     2624.63    116.43 o 
  -7   1   8      317.43      362.28     52.07 o 
  -6   1   8      374.55      350.42     44.31 o 
  -5   1   8     4570.90     4511.21    130.90 o 
  -4   1   8     1794.84     1703.65     81.24 o 
  -3   1   8     2996.51     3049.27    104.16 o 
  -2   1   8      341.45      367.06     41.18 o 
  -1   1   8      961.92      926.83     56.00 o 
   0   1   8     1519.88     1716.20     70.16 o 
   1   1   8      862.89      869.95     75.84 o 
   2   1   8      344.87      464.29     45.81 o 
   3   1   8     3079.61     3114.69    115.52 o 
   4   1   8     1742.74     1853.44    119.08 o 
   5   1   8     4644.32     4730.34    142.15 o 
   6   1   8      377.69      395.34     47.97 o 
   7   1   8      256.19      262.51     45.77 o 
  -7   2   8      746.48      812.30     72.09 o 
  -6   2   8      346.08      416.38     44.40 o 
  -5   2   8     1043.32     1068.88     62.43 o 
  -4   2   8     2400.84     2360.30     86.84 o 
  -3   2   8      736.75      823.34     59.46 o 
  -2   2   8    10931.50    10610.65    204.41 o 
  -1   2   8     1570.35     1710.02     70.45 o 
   0   2   8     2260.70     2248.29    111.75 o 
   1   2   8     1519.59     1585.70     71.09 o 
   2   2   8    10645.82    10224.65    220.47 o 
   3   2   8      779.67      863.62     60.50 o 
   4   2   8     2406.47     2273.24     92.37 o 
   5   2   8      930.55      932.89     67.81 o 
   6   2   8      322.81      336.70     49.21 o 
   7   2   8      795.91      885.29     83.18 o 
  -7   3   8     1053.47     1159.54     80.65 o 
  -6   3   8     1661.55     1586.95     84.74 o 
  -5   3   8     2353.67     2314.77     84.92 o 
  -4   3   8     6391.13     6180.41    156.97 o 
  -3   3   8      882.29      881.60     57.16 o 
  -2   3   8      479.13      513.14     43.38 o 
  -1   3   8     5045.27     4804.30    126.93 o 
   0   3   8     2500.21     2638.50     82.61 o 
   1   3   8     5067.16     4721.95    127.15 o 
   2   3   8      501.51      480.99     40.14 o 
   3   3   8      813.07      790.85     56.22 o 
   4   3   8     6325.82     5938.62    155.41 o 
   5   3   8     2444.53     2374.93    110.49 o 
   6   3   8     1583.48     1510.39     88.30 o 
   7   3   8     1008.21      975.23     80.56 o 
  -7   4   8     4406.85     4824.98    174.13 o 
  -6   4   8     1312.96     1246.99     76.48 o 
  -5   4   8      737.66      688.96     53.38 o 
  -4   4   8     2175.33     2188.24     76.72 o 
  -3   4   8     1190.36     1183.92     64.36 o 
  -2   4   8     1678.42     1698.54     73.91 o 
  -1   4   8     2018.04     1984.91     73.82 o 
   0   4   8      937.80      872.72     51.08 o 
   1   4   8     1949.06     1819.78     69.78 o 
   2   4   8     1547.81     1548.30     69.04 o 
   3   4   8     1275.98     1243.85     62.81 o 
   4   4   8     2248.44     2253.37     86.95 o 
   5   4   8      796.11      902.68     63.81 o 
   6   4   8     1301.57     1390.88     86.51 o 
   7   4   8     4333.16     4541.40    219.20 o 
  -7   5   8     2486.94     2658.68    113.70 o 
  -6   5   8     2090.02     2173.64     97.38 o 
  -5   5   8     1430.50     1523.53     78.28 o 
  -4   5   8     3161.02     3226.51     91.52 o 
  -3   5   8     2378.69     2307.20    105.16 o 
  -2   5   8     1469.56     1367.76     71.52 o 
  -1   5   8      124.89      172.07     29.73 o 
   0   5   8      730.13      773.68     53.05 o 
   1   5   8      111.35      138.66     25.02 o 
   2   5   8     1525.13     1582.60     65.01 o 
   3   5   8     2275.72     2295.93     78.46 o 
   4   5   8     3267.92     3321.94     98.21 o 
   5   5   8     1361.29     1311.16     74.09 o 
   6   5   8     2221.86     2323.87    104.69 o 
   7   5   8     2402.93     2576.89    165.07 o 
  -7   6   8      178.54      150.08     48.95 o 
  -6   6   8      529.18      522.23     57.37 o 
  -5   6   8     2193.83     2154.47     92.04 o 
  -4   6   8     1152.04     1132.17     63.72 o 
  -3   6   8     1362.02     1340.88     72.78 o 
  -2   6   8     3724.59     3730.17    122.88 o 
  -1   6   8     6361.85     6289.00    161.74 o 
   0   6   8     3086.58     3233.39    102.24 o 
   1   6   8     6212.88     6050.89    151.52 o 
   2   6   8     3679.82     3656.71    117.30 o 
   3   6   8     1355.81     1427.23     75.23 o 
   4   6   8     1133.43     1336.29     79.12 o 
   5   6   8     2287.80     2266.28    107.05 o 
   6   6   8      488.33      521.22     58.15 o 
   7   6   8      176.82      187.84     52.22 o 
  -7   7   8      306.52      290.23     79.39 o 
  -6   7   8     1913.28     1939.90    131.63 o 
  -5   7   8     1839.85     1867.62     95.19 o 
  -4   7   8      309.87      357.84     56.31 o 
  -3   7   8     1717.85     1714.53    129.88 o 
  -2   7   8      364.14      342.66     51.12 o 
  -1   7   8     4820.65     4719.55    163.09 o 
   0   7   8        2.25       18.11     28.80 o 
   1   7   8     4707.93     4772.50    162.87 o 
   2   7   8      414.65      441.48    121.68 o 
   3   7   8     1749.57     1694.85     92.22 o 
   4   7   8      333.89      296.25     44.81 o 
   5   7   8     1790.64     1777.75    103.24 o 
   6   7   8     1955.00     2090.33    135.87 o 
   7   7   8      261.66      240.21     53.91 o 
  -6   8   8      497.90      499.77     83.91 o 
  -5   8   8      780.23      859.46     79.82 o 
  -4   8   8     2468.52     2530.28    118.29 o 
  -3   8   8      422.72      469.62     60.95 o 
  -2   8   8      622.71      655.33     69.50 o 
  -1   8   8      931.84     1028.62     84.38 o 
   0   8   8      411.68      400.82     56.05 o 
   1   8   8      871.09     1031.13     84.57 o 
   2   8   8      620.84      617.93     74.76 o 
   3   8   8      375.69      390.28     61.12 o 
   4   8   8     2441.64     2538.05    111.49 o 
   5   8   8      787.93      857.39     75.96 o 
   6   8   8      504.90      581.54     89.00 o 
   1   0   9      515.06      621.27     55.18 o 
   2   0   9     8367.24     8606.20    212.16 o 
   3   0   9       15.70      110.46     33.69 o 
   4   0   9       44.61      155.64     35.07 o 
   5   0   9     3276.22     3094.08    116.64 o 
   6   0   9     3341.60     3228.80    132.29 o 
   7   0   9      200.47      193.28     44.84 o 
   8   0   9      343.54      277.41     51.53 o 
  -8   1   9     1002.25     1037.91     88.34 o 
  -7   1   9      375.14      443.30     58.68 o 
  -6   1   9      276.54      310.47     46.78 o 
  -5   1   9     2293.75     2403.63    101.63 o 
  -4   1   9     4360.73     4264.03    151.60 o 
  -3   1   9      374.65      416.64     50.92 o 
  -2   1   9     1603.53     1545.05     79.28 o 
  -1   1   9     4361.63     4055.70    119.20 o 
   0   1   9     3021.22     3150.62    101.91 o 
   1   1   9     4332.57     4050.34    128.00 o 
   2   1   9     1660.39     1718.65     86.82 o 
   3   1   9      365.00      401.35     51.43 o 
   4   1   9     4426.61     4464.83    163.36 o 
   5   1   9     2424.55     2411.45    102.12 o 
   6   1   9      300.16      345.93     51.51 o 
   7   1   9      408.37      461.06     67.27 o 
   8   1   9     1017.92      899.39     93.03 o 
  -8   2   9     1977.39     2131.06    128.48 o 
  -7   2   9     8130.69     8060.29    239.58 o 
  -6   2   9      764.80      861.13     71.09 o 
  -5   2   9      915.66      909.37     71.10 o 
  -4   2   9     1362.35     1318.97     90.81 o 
  -3   2   9     1481.36     1504.66     85.10 o 
  -2   2   9     1814.76     1902.58     88.67 o 
  -1   2   9      506.90      542.13     46.19 o 
   0   2   9       28.34       19.82     21.38 o 
   1   2   9      508.65      563.23     48.74 o 
   2   2   9     1749.41     1879.91     87.33 o 
   3   2   9     1331.90     1301.14     80.56 o 
   4   2   9     1364.41     1311.49     82.93 o 
   5   2   9      830.36      894.15     70.36 o 
   6   2   9      761.95      850.72     76.54 o 
   7   2   9     8161.81     8167.08    263.98 o 
   8   2   9     1969.77     1926.15    133.54 o 
  -8   3   9      712.14      790.84     80.17 o 
  -7   3   9     1762.74     1768.13    103.91 o 
  -6   3   9      329.61      281.70     41.89 o 
  -5   3   9       86.38       76.16     26.66 o 
  -4   3   9     1421.31     1393.15     92.75 o 
  -3   3   9     1099.75     1070.07     72.13 o 
  -2   3   9     2214.95     2158.16    103.02 o 
  -1   3   9      957.99     1049.86     70.11 o 
   0   3   9     5044.45     4853.85    134.36 o 
   1   3   9      908.38      864.09     60.77 o 
   2   3   9     2193.62     2082.61     79.99 o 
   3   3   9      996.80     1026.59     66.97 o 
   4   3   9     1336.88     1410.23     87.18 o 
   5   3   9       48.08       26.47     28.10 o 
   6   3   9      338.97      332.27     51.97 o 
   7   3   9     1739.00     1703.80    122.17 o 
   8   3   9      770.84      772.82     88.49 o 
  -8   4   9      679.66      677.21     91.01 o 
  -7   4   9      407.23      518.51     59.15 o 
  -6   4   9      684.95      667.40     59.84 o 
  -5   4   9     1970.73     1995.08     90.09 o 
  -4   4   9       89.62      184.44     38.35 o 
  -3   4   9      799.27      840.78     65.80 o 
  -2   4   9     2089.29     1932.00     87.52 o 
  -1   4   9     5656.45     5600.54    173.48 o 
   0   4   9      620.10      808.63     67.67 o 
   1   4   9     5715.97     5762.78    142.47 o 
   2   4   9     2213.60     2222.16     90.11 o 
   3   4   9      826.64      827.06     61.85 o 
   4   4   9       90.30      199.96     37.27 o 
   5   4   9     2103.26     2202.23    107.61 o 
   6   4   9      646.38      677.01     71.37 o 
   7   4   9      427.79      446.30     68.12 o 
   8   4   9      643.97      611.61     78.65 o 
  -8   5   9     1267.96     1339.19    126.04 o 
  -7   5   9       76.95      107.83     39.41 o 
  -6   5   9     1802.20     1806.96     97.78 o 
  -5   5   9     1838.83     1754.95     94.09 o 
  -4   5   9      309.79      348.01     44.51 o 
  -3   5   9     1460.52     1614.34     80.00 o 
  -2   5   9     1342.82     1345.20     73.86 o 
  -1   5   9     1319.17     1334.02     72.32 o 
   0   5   9     5963.71     5628.81    144.16 o 
   1   5   9     1173.61     1215.22     65.38 o 
   2   5   9     1307.03     1338.53     74.54 o 
   3   5   9     1481.99     1609.87     82.35 o 
   4   5   9      282.74      244.56     40.85 o 
   5   5   9     1737.54     1782.49    102.43 o 
   6   5   9     1886.39     1744.93    123.47 o 
   7   5   9       76.29      136.66     56.56 o 
   8   5   9     1197.03     1160.07    139.44 o 
  -7   6   9       16.38       48.08     42.85 o 
  -6   6   9       81.62      121.31     42.98 o 
  -5   6   9      420.98      445.51     52.66 o 
  -4   6   9     3470.23     3450.32    129.35 o 
  -3   6   9     1078.90     1187.26     76.32 o 
  -2   6   9       76.23       99.67     32.04 o 
  -1   6   9      690.22      593.38     53.68 o 
   0   6   9       46.47      107.52     31.01 o 
   1   6   9      649.84      662.97     56.88 o 
   2   6   9       66.16       78.07     31.02 o 
   3   6   9     1103.84     1124.80     79.98 o 
   4   6   9     3277.88     3302.47    127.75 o 
   5   6   9      383.20      356.92     55.99 o 
   6   6   9       90.79      104.93     46.59 o 
   7   6   9       23.74       61.31     62.82 o 
  -6   7   9     3160.02     3110.94    156.37 o 
  -5   7   9      420.94      406.86     56.20 o 
  -4   7   9       16.55       60.19     33.53 o 
  -3   7   9      425.74      434.54     55.25 o 
  -2   7   9     1971.55     2017.79    107.19 o 
  -1   7   9      755.85      761.43     69.04 o 
   0   7   9      117.01      142.51     38.83 o 
   1   7   9      772.15      934.70     75.80 o 
   2   7   9     1930.22     1916.80    118.40 o 
   3   7   9      419.38      430.56     55.91 o 
   4   7   9       22.28       15.73     36.37 o 
   5   7   9      432.72      468.74     72.03 o 
   6   7   9     3403.09     3589.48    150.57 o 
  -5   8   9      527.47      518.86     75.92 o 
  -4   8   9      581.74      587.40     71.42 o 
  -3   8   9      544.12      501.02     61.75 o 
  -2   8   9      124.06      124.28     40.86 o 
  -1   8   9     3353.16     3305.43    148.31 o 
   0   8   9      941.53      990.02     75.50 o 
   1   8   9     3361.24     3359.14    134.48 o 
   2   8   9      121.59      105.49     40.18 o 
   3   8   9      618.05      576.46     70.01 o 
   4   8   9      576.15      491.35     82.06 o 
   5   8   9      546.43      523.20     88.93 o 
  -3   9   9     1982.69     1908.77    150.78 o 
  -2   9   9       96.78      122.11     58.23 o 
  -1   9   9     2465.29     2360.77    164.75 o 
   0   9   9        7.25        8.70     42.47 o 
   1   9   9     2475.32     2331.13    290.20 o 
   2   9   9       97.07      168.58     68.84 o 
   3   9   9     1896.14     1852.43    262.76 o 
   0   0  10      701.05      717.57     79.52 o 
   1   0  10     1038.85     1090.65     72.89 o 
   2   0  10      146.67      153.98     35.62 o 
   3   0  10        5.57       87.75     35.14 o 
   4   0  10     2188.27     2209.72    106.24 o 
   5   0  10      597.30      656.88     63.95 o 
   6   0  10     3015.96     2987.95    139.89 o 
   7   0  10      183.10      201.53     52.27 o 
   8   0  10      889.98      795.66    112.74 o 
  -8   1  10     1327.96     1259.39    122.72 o 
  -7   1  10     3494.50     3258.15    157.39 o 
  -6   1  10      646.26      644.26     69.81 o 
  -5   1  10     1391.15     1317.02     88.92 o 
  -4   1  10     3038.05     2933.38    128.54 o 
  -3   1  10     1143.30     1153.33    103.66 o 
  -2   1  10      759.01      796.45     60.54 o 
  -1   1  10     2691.60     2689.32    104.16 o 
   0   1  10      157.79      202.33     34.86 o 
   1   1  10     2712.03     2637.59    105.69 o 
   2   1  10      725.56      715.79     61.86 o 
   3   1  10     1159.79     1140.71     87.49 o 
   4   1  10     3092.42     3045.18    118.74 o 
   5   1  10     1383.52     1351.83     97.12 o 
   6   1  10      665.63      635.48     70.58 o 
   7   1  10     3489.09     3501.40    160.86 o 
   8   1  10     1445.01     1479.84    155.66 o 
  -8   2  10     1035.45      942.96    121.11 o 
  -7   2  10       35.97       46.69     45.28 o 
  -6   2  10      493.77      523.91     64.46 o 
  -5   2  10      706.08      728.34     67.86 o 
  -4   2  10     1813.29     1712.57    107.81 o 
  -3   2  10     2255.89     2317.36    115.43 o 
  -2   2  10     1165.57     1278.25     83.62 o 
  -1   2  10     3947.73     3963.23    124.00 o 
   0   2  10      287.55      302.81     40.73 o 
   1   2  10     4033.54     3900.19    122.99 o 
   2   2  10     1231.18     1313.86     92.04 o 
   3   2  10     2184.88     2199.67    101.76 o 
   4   2  10     1777.34     1911.91    105.69 o 
   5   2  10      674.91      702.84     71.90 o 
   6   2  10      477.75      453.78     74.70 o 
   7   2  10       41.08       26.24     39.46 o 
   8   2  10      980.71      948.88    127.01 o 
  -8   3  10      376.38      405.41    106.71 o 
  -7   3  10      449.34      410.56     73.88 o 
  -6   3  10     1488.00     1423.19    103.34 o 
  -5   3  10     1057.07     1027.53     80.87 o 
  -4   3  10      695.33      804.56     77.01 o 
  -3   3  10      232.27      268.59     48.30 o 
  -2   3  10     2876.36     2835.60    122.13 o 
  -1   3  10     1353.38     1299.75    116.26 o 
   0   3  10     3999.50     4037.43    142.09 o 
   1   3  10     1522.76     1594.69     91.54 o 
   2   3  10     2742.61     2875.73    105.10 o 
   3   3  10      273.33      336.43     45.33 o 
   4   3  10      672.12      725.33     66.85 o 
   5   3  10      970.82      966.20     83.57 o 
   6   3  10     1471.06     1425.01    103.23 o 
   7   3  10      460.84      421.65     68.20 o 
   8   3  10      436.02      279.72     80.05 o 
  -7   4  10     1458.29     1430.96    130.68 o 
  -6   4  10     1385.57     1352.48    102.55 o 
  -5   4  10     1779.40     1547.28     98.24 o 
  -4   4  10     3141.66     3147.21    136.85 o 
  -3   4  10     1163.10     1184.67     82.03 o 
  -2   4  10      670.86      658.73     67.46 o 
  -1   4  10      956.43      948.03     74.39 o 
   0   4  10      610.45      522.63     56.48 o 
   1   4  10      968.79      970.36     63.74 o 
   2   4  10      679.64      718.35     60.92 o 
   3   4  10     1174.42     1298.60     91.60 o 
   4   4  10     3329.96     3230.70    139.63 o 
   5   4  10     1849.35     1703.00    110.69 o 
   6   4  10     1527.89     1414.26    102.80 o 
   7   4  10     1543.55     1618.26    139.95 o 
  -6   5  10      428.71      378.79     55.29 o 
  -5   5  10      516.22      471.23     58.87 o 
  -4   5  10      460.80      498.34     65.44 o 
  -3   5  10     2120.70     2042.50    114.64 o 
  -2   5  10     1355.14     1439.28    100.38 o 
  -1   5  10      567.53      464.06     54.50 o 
   0   5  10        2.97       16.11     28.65 o 
   1   5  10      585.01      619.06     61.14 o 
   2   5  10     1416.96     1449.68     85.65 o 
   3   5  10     2225.78     2048.05     97.70 o 
   4   5  10      383.85      392.39     50.32 o 
   5   5  10      506.80      526.53     67.23 o 
   6   5  10      453.59      385.42     69.11 o 
  -6   6  10      302.19      167.60     58.62 o 
  -5   6  10      656.02      652.40     74.14 o 
  -4   6  10     2013.97     1904.02    110.17 o 
  -3   6  10      411.13      408.18     55.78 o 
  -2   6  10       42.65       70.35     36.97 o 
  -1   6  10     1017.87     1027.01     80.23 o 
   0   6  10     2606.31     2590.45    117.34 o 
   1   6  10      968.03      954.56     86.92 o 
   2   6  10       41.86       80.30     41.98 o 
   3   6  10      426.43      496.48     86.16 o 
   4   6  10     1842.54     1841.32    117.51 o 
   5   6  10      683.45      717.82     90.33 o 
   6   6  10      302.86      263.49     68.53 o 
  -4   7  10       11.51        2.58     40.50 o 
  -3   7  10     2212.55     2190.41    153.87 o 
  -2   7  10     2829.97     3003.42    126.06 o 
  -1   7  10      698.48      740.41     71.90 o 
   0   7  10      705.09      806.14     80.23 o 
   1   7  10      725.50      583.03     78.30 o 
   2   7  10     2959.54     2984.97    156.58 o 
   3   7  10     2285.81     2277.26    192.50 o 
   4   7  10        8.67       39.09     48.76 o 
  -3   8  10      324.88      232.56    156.21 o 
  -2   8  10      510.69      458.29     81.50 o 
  -1   8  10       88.53      120.95     55.59 o 
   0   8  10     1140.96     1004.80    108.32 o 
   1   8  10       72.33      112.82     75.12 o 
   2   8  10      479.22      393.73    132.13 o 
   3   8  10      354.91      321.84    148.18 o 
   1   0  11     3857.74     3931.88    129.25 o 
   2   0  11      387.16      558.25     59.76 o 
   3   0  11     2261.91     2303.57    127.09 o 
   4   0  11      516.48      415.62     56.25 o 
   5   0  11      262.55      221.30     51.70 o 
   6   0  11       14.86       47.57     45.62 o 
   7   0  11       30.52       48.52     55.44 o 
  -7   1  11      219.37      143.23     66.02 o 
  -6   1  11     1023.78     1029.76    111.48 o 
  -5   1  11     2150.97     2152.74    172.46 o 
  -4   1  11     1635.99     1673.26    104.33 o 
  -3   1  11      311.83      323.26     80.76 o 
  -2   1  11     1059.09      973.87     84.39 o 
  -1   1  11     1630.29     1627.12     89.99 o 
   0   1  11        0.42      110.23     32.08 o 
   1   1  11     1576.49     1551.52     98.57 o 
   2   1  11     1108.08     1163.55     92.23 o 
   3   1  11      275.09      278.67     46.88 o 
   4   1  11     1727.37     1719.77    104.74 o 
   5   1  11     2170.93     2001.95    125.21 o 
   6   1  11     1032.89     1098.91    115.49 o 
   7   1  11      231.95      193.93     71.24 o 
  -6   2  11     3478.33     3472.50    184.55 o 
  -5   2  11      577.13      605.76     71.44 o 
  -4   2  11      652.87      681.45     72.69 o 
  -3   2  11      854.02      870.19     82.61 o 
  -2   2  11      141.01      152.67     39.05 o 
  -1   2  11     1593.15     1589.47     97.58 o 
   0   2  11       76.73      100.70     35.32 o 
   1   2  11     1496.29     1519.62     94.79 o 
   2   2  11      151.63      146.01     42.71 o 
   3   2  11      848.93      799.03     71.42 o 
   4   2  11      632.20      700.14     68.88 o 
   5   2  11      540.40      517.28     66.86 o 
   6   2  11     3309.34     3283.12    177.67 o 
  -6   3  11     1003.88      908.06    108.27 o 
  -5   3  11      545.20      524.85     69.94 o 
  -4   3  11     3079.41     3140.41    141.67 o 
  -3   3  11     1346.94     1362.43    102.85 o 
  -2   3  11      598.03      648.74     64.31 o 
  -1   3  11      389.69      413.71     56.83 o 
   0   3  11      532.57      721.78     73.39 o 
   1   3  11      393.16      439.28     51.57 o 
   2   3  11      517.50      480.25     54.05 o 
   3   3  11     1310.47     1364.54     92.59 o 
   4   3  11     3045.14     3231.74    130.17 o 
   5   3  11      586.00      578.21     69.19 o 
   6   3  11     1053.77      986.03    110.39 o 
  -6   4  11     1178.00     1007.03    230.02 o 
  -5   4  11      428.39      349.88     74.49 o 
  -4   4  11      354.15      271.70     55.97 o 
  -3   4  11     2121.28     2133.28    125.80 o 
  -2   4  11      488.84      450.92     57.52 o 
  -1   4  11     2231.41     2335.52    123.59 o 
   0   4  11     1915.13     1896.83    106.75 o 
   1   4  11     2156.97     2278.01    113.91 o 
   2   4  11      507.27      487.21     54.95 o 
   3   4  11     2206.14     2313.65    108.12 o 
   4   4  11      401.19      365.98     55.42 o 
   5   4  11      465.99      473.80     67.27 o 
   6   4  11     1147.46     1162.87    139.51 o 
  -5   5  11     1291.46     1260.12    141.98 o 
  -4   5  11      112.56      155.71     52.94 o 
  -3   5  11      954.12      987.19    109.42 o 
  -2   5  11     2010.97     1968.67    122.98 o 
  -1   5  11     1541.14     1720.93    124.39 o 
   0   5  11       38.59       99.33     39.65 o 
   1   5  11     1487.49     1400.77    105.17 o 
   2   5  11     2049.72     2045.31    112.52 o 
   3   5  11      922.30      970.96     75.74 o 
   4   5  11       99.91      103.97     44.08 o 
   5   5  11     1375.08     1387.54    148.20 o 
  -4   6  11      203.14      113.26    114.05 o 
  -3   6  11      962.11      828.78    118.24 o 
  -2   6  11      822.95      798.76    112.46 o 
  -1   6  11       24.90       49.18     53.38 o 
   0   6  11     1806.20     1990.27    147.57 o 
   1   6  11       17.80       19.87     65.80 o 
   2   6  11      798.19      752.66    142.30 o 
   3   6  11      927.80      955.47    155.97 o 
   4   6  11      193.24       67.02    106.99 o 
  -1   7  11      168.13      142.21     66.51 o 
   0   7  11     2063.94     2039.88    222.55 o 
   1   7  11      171.01      178.41     89.88 o 
   0   0  12      227.48      171.39     55.82 o 
   1   0  12        0.24       36.35     32.30 o 
   2   0  12     1264.21     1223.80     90.36 o 
   3   0  12     2922.30     3086.96    160.50 o 
   4   0  12      633.89      461.22     79.67 o 
   5   0  12        0.32       33.06     54.73 o 
  -5   1  12      294.27      268.60     83.08 o 
  -4   1  12      318.44      329.87     72.98 o 
  -3   1  12      274.59      254.16     65.46 o 
  -2   1  12     1094.91     1079.49     95.00 o 
  -1   1  12     2205.54     2232.59    108.96 o 
   0   1  12     5045.34     5148.04    168.35 o 
   1   1  12     2183.88     2246.73    123.36 o 
   2   1  12     1035.26     1101.24     85.78 o 
   3   1  12      286.07      357.55     62.08 o 
   4   1  12      360.26      336.00     72.58 o 
   5   1  12      293.25      158.29     83.69 o 
  -5   2  12      222.55      229.13     90.13 o 
  -4   2  12     2086.17     2145.50    202.88 o 
  -3   2  12     1410.02     1300.69    146.39 o 
  -2   2  12     1008.14      963.67     89.30 o 
  -1   2  12      401.42      428.08     58.07 o 
   0   2  12     1238.91     1335.87     87.23 o 
   1   2  12      436.47      493.92     66.84 o 
   2   2  12      947.14      922.37     88.26 o 
   3   2  12     1445.33     1493.24    126.21 o 
   4   2  12     2020.60     2031.31    155.19 o 
   5   2  12      199.90      203.71     76.31 o 
  -4   3  12      172.53      229.30     90.85 o 
  -3   3  12      942.67      959.02    165.28 o 
  -2   3  12       72.13      118.51     56.86 o 
  -1   3  12     1120.53     1155.10     95.71 o 
   0   3  12     1416.05     1445.50    125.99 o 
   1   3  12     1119.44     1269.69    109.20 o 
   2   3  12       80.25       92.37     42.24 o 
   3   3  12      948.05     1026.44    120.79 o 
   4   3  12      200.22      293.05     70.01 o 
  -3   4  12     1881.57     2040.69    224.00 o 
  -2   4  12      537.70      656.59    105.58 o 
  -1   4  12       35.11      128.09     65.79 o 
   0   4  12     2864.53     2910.89    196.30 o 
   1   4  12       17.56       58.47     49.73 o 
   2   4  12      536.61      569.68     77.99 o 
   3   4  12     1888.86     1810.08    167.97 o 
  -2   5  12     1049.75      856.29    178.17 o 
  -1   5  12      581.55      665.12    107.85 o 
   0   5  12      467.86      511.95    120.79 o 
   1   5  12      554.33      606.18    106.72 o 
   2   5  12     1031.90      959.11    222.90 o 
   1   0  13      133.17      138.13     66.28 o 
   2   0  13     2437.02     2487.79    342.59 o 
  -1   1  13      314.40      478.80    116.81 o 
   0   1  13      706.61      712.54     96.87 o 
   1   1  13      324.43      361.34     85.24 o 
   0   2  13     4876.90     5186.90    322.22 o 
                                                 
